# Supplementary material for: Optimizing the Expression of Human Dopamine Receptors in Escherichia coli
Source: Int J Mol Sci. 2021 Aug 11;22(16):8647. doi: 10.3390/ijms22168647 (PMC8395450; doi:10.3390/ijms22168647)
Supplement: Supplementary file 1 [file ijms-22-08647-s001.zip]

Archive with 1 entries (1 files):
- ijms-1249774-supplementary.pdf
